# Supplementary material for: Pharmacokinetic Changes According to Single or Multiple Oral Administrations of Socheongryong-Tang to Rats: Presented as a Typical Example of Changes in the Pharmacokinetics Following Multiple Exposures to Herbal Medicines
Source: Pharmaceutics. 2021 Apr 1;13(4):478. doi: 10.3390/pharmaceutics13040478 (PMC8103508; doi:10.3390/pharmaceutics13040478)
Supplement: Supplementary file 1 [file pharmaceutics-13-00478-s001.zip]

Archive with 1 entries (1 files):
- pharmaceutics-1159914-SI.pdf
